# Supplementary material for: Investigating the Transient Regenerative Potential of Cardiac Muscle Using a Neonatal Pig Partial Apical Resection Model
Source: Bioengineering (Basel). 2022 Aug 18;9(8):401. doi: 10.3390/bioengineering9080401 (PMC9404987; doi:10.3390/bioengineering9080401)
Supplement: Supplementary file 1 [file bioengineering-09-00401-s001.zip]

Archive with 1 entries (1 files):
- bioengineering-1689465-supplementary.pdf
